# Supplementary material for: Gossypol Treatment Restores Insufficient Apoptotic Function of DFF40/CAD in Human Glioblastoma Cells
Source: Cancers (Basel). 2021 Nov 8;13(21):5579. doi: 10.3390/cancers13215579 (PMC8583586; doi:10.3390/cancers13215579)
Supplement: Supplementary file 1 [file cancers-13-05579-s001.zip]

Archive with 2 entries (2 files):
- cancers-1387738 supplementary.pdf
- WB .pdf
